# Supplementary material for: Combined targeting of TGF-β1 and integrin β3 impairs lymph node metastasis in a mouse model of non-small-cell lung cancer
Source: Mol Cancer. 2014 May 19;13:112. doi: 10.1186/1476-4598-13-112 (PMC4049383; doi:10.1186/1476-4598-13-112)
Supplement: Additional file 3: Figure S3 — Surface expression of L1CAM and CD31 on H157 cells and LECs. Flow cytometry analysis of L1CAM and CD31cell surface expression on LECs (A) and H157 cells (B) with or without prior exposure to TGF-β. LECs were also incubated with TNFα as a control. The fold-change with respect to untreated cells is indicated in the figure. [file 1476-4598-13-112-S3.zip]

Archive with 1 entries (1 files):
- 1189559867117700_add3.psd
